# Supplementary material for: Methodological quality of radiomic-based prognostic studies in gastric cancer: a cross-sectional study
Source: Front Oncol. 2023 Sep 4;13:1161237. doi: 10.3389/fonc.2023.1161237 (PMC10507631; doi:10.3389/fonc.2023.1161237)
Supplement: Supplementary file 3 [file DataSheet_3.xlsx]

## Sheet: Sheet1
Study	Jiang, Y, 2018-1	Jiang, Y, 2018-2	Li, Z, 2018	Li, W, 2019	Chen, X, 2020	Li, J, 2020-1	Li, J, 2020-2	Sun, K. Y, 2020	Wang, S, 2020	Wang, X, 2020	Zhang, L, 2020	Zhang, W, 2020	Jiang, Y, 2021	Jin, Y, 2021	Shin, J, 2021	Wang, S, 2021	Zhang, L, 2021	Chen, Y, 2022	Hao, D, 2021	Jiang, Y, 2022	Liang, Z, 2022	Liu, H, 2022	Mean	Standard deviation	M±SD	basic adherence	basic adherence rate (%)	basic adherence (rate(%))	Percentage of the ideal score	Percentage of the ideal score (%)
Total (ideal score 36)	17	16	9	12	18	14	13	13	17	9	18	14	18	16	13	12	17	21	14	20	19	17	15.3182	3.1964	15.32±3.20	206	0.585227	206 (0.59)	0.425505	42.5505
Domain 1: protocol quality and stability in image and segmentation (0 to 5 points)	2	3	1	0	4	2	3	2	2	1	3	2	2	2	2	2	2	3	2	2	2	2	2.09091	0.792527	2.09±0.79	46	0.522727	46 (0.52)	0.418182	41.8182
Protocol quality (2 points)	1	1	1	1	2	1	1	1	1	1	1	1	1	1	2	1	1	2	1	1	1	1	1.13636	0.343174	1.14±0.34	22	1	22 (1.00)	0.568182	56.8182
Multiple segmentations (1 point)	1	1	0	1	1	0	1	1	0	0	1	0	1	1	0	0	1	0	1	1	1	1	0.636364	0.481046	0.64±0.48	14	0.636364	14 (0.64)	0.636364	63.6364
Test–retest (1 point)	0	1	0	1	1	1	1	0	1	0	1	1	0	0	0	1	0	1	0	0	0	0	0.454545	0.49793	0.45±0.50	10	0.454545	10 (0.45)	0.454545	45.4545
Phantom study (1 point)	0	0	0	0	0	0	0	0	0	0	0	0	0	0	0	0	0	0	0	0	0	0	0	0	0.00±0.00	0	0	0 (0.00)	0	0
Domain 2: feature selection and validation (-8 to 8 points)	7	5	5	5	5	5	5	5	7	5	8	7	7	5	6	5	8	5	5	7	5	5	5.77273	1.08426	5.77±1.08	44	1	44 (1.00)	0.721591	72.1591
Feature reduction or adjustment of multiple testing (-3 or 3 points)	3	3	3	3	3	3	3	3	3	3	3	3	3	3	3	3	3	3	3	3	3	3	3	0	3.00±0.00	22	1	22 (1.00)	1	100
Validation (-5, 2, 3, 4, or 5 points)	4	2	2	2	2	2	2	2	4	2	5	4	4	2	3	2	5	2	2	4	2	2	2.77273	1.08426	2.77±1.08	22	1	22 (1.00)	0.554545	55.4545
Domain 3: model performance index (0 to 5 points)	3	3	3	4	4	4	2	3	3	2	4	4	3	4	3	2	3	4	3	5	5	3	3.36364	0.828221	3.36±0.83	57	0.863636	57 (0.86)	0.672727	67.2727
Cut-off analysis (1 point)	1	1	1	0	1	1	0	1	1	1	1	1	1	1	1	1	1	0	1	1	1	1	0.863636	0.343174	0.86±0.34	19	0.863636	19 (0.86)	0.863636	86.3636
Discrimination statistics (2 points)	1	1	2	2	2	2	1	2	1	1	1	2	1	1	1	1	2	2	2	2	2	1	1.5	0.5	1.50±0.50	22	1	22 (1.00)	0.75	75
Calibration statistics (2 points)	1	1	0	2	1	1	1	0	1	0	2	1	1	2	1	0	0	2	0	2	2	1	1	0.738549	1.00±0.74	16	0.727273	16 (0.73)	0.5	50
Domain 4: biologic/clinical validation and utility (0 to 6 points)	5	5	0	3	5	3	3	3	5	1	3	1	5	4	1	3	3	5	3	5	5	6	3.5	1.61667	3.50±1.62	50	0.568182	50 (0.57)	0.583333	58.3333
Non-radiomics features (1 point)	1	1	0	1	1	1	1	1	1	1	1	1	1	1	1	1	1	1	1	1	1	1	0.954545	0.208299	0.95±0.21	21	0.954545	21 (0.95)	0.954545	95.4545
Biologic correlations (1 point)	0	0	0	0	0	0	0	0	0	0	0	0	0	1	0	0	0	0	0	0	0	1	0.0909091	0.28748	0.09±0.29	2	0.0909091	2 (0.09)	0.0909091	9.09091
Comparison to 'gold standard' (2 points)	2	2	0	0	2	2	0	0	2	0	0	0	2	0	0	2	2	2	2	2	2	2	1.18182	0.983332	1.18±0.98	13	0.590909	13 (0.59)	0.590909	59.0909
Potential clinical utility (2 points)	2	2	0	2	2	0	2	2	2	0	2	0	2	2	0	0	0	2	0	2	2	2	1.27273	0.962091	1.27±0.96	14	0.636364	14 (0.64)	0.636364	63.6364
Domain 5: high level of evidence (0 to 8 points)	0	0	0	0	0	0	0	0	0	0	0	0	0	0	0	0	0	0	0	0	0	0	0	0	0.00±0.00	0	0	0 (0.00)	0	0
Prospective study (7 points)	0	0	0	0	0	0	0	0	0	0	0	0	0	0	0	0	0	0	0	0	0	0	0	0	0.00±0.00	0	0	0 (0.00)	0	0
Cost-effectiveness analysis (1 point)	0	0	0	0	0	0	0	0	0	0	0	0	0	0	0	0	0	0	0	0	0	0	0	0	0.00±0.00	0	0	0 (0.00)	0	0
Domain 6: open science and data (0 to 4 points)	0	0	0	0	0	0	0	0	0	0	0	0	1	1	1	0	1	4	1	1	2	1	0.590909	0.937069	0.59±0.94	9	0.409091	9 (0.41)	0.147727	14.7727
