# Supplementary material for: Methodological quality of radiomic-based prognostic studies in gastric cancer: a cross-sectional study
Source: Front Oncol. 2023 Sep 4;13:1161237. doi: 10.3389/fonc.2023.1161237 (PMC10507631; doi:10.3389/fonc.2023.1161237)
Supplement: Supplementary file 4 [file DataSheet_4.xlsx]

## Sheet: Sheet1
Study	Jiang, Y 2018-1	Jiang, Y 2018-2	Li, Z. 2018	Li, W. 2019	Chen, X, 2020	Li, J, 2020-1	Li, J, 2020-2	Sun, K. Y, 2020	Wang, S, 2020	Wang, X, 2020	Zhang, L, 2020	Zhang, W, 2020	Jiang, Y, 2021	Jin, Y, 2021	Shin, J, 2021	Wang, S, 2021	Zhang, L, 2021	Chen, Y, 2022	Hao, D, 2022	Jiang, Y, 2022	Liang, Z, 2022	Liu, H, 2022		total dherence items	mean adherece items	SD	Adherence rate	Adherence rate(%)	SD of adherence rate (%)	Adherence items (adherence rate)
Total (35 items)	26	25	21	23	25	22	22	23	26	21	25	23	24	22	22	20	23	24	18	25	26	22		508	23.0909	2.04293	0.65974	65.974	7.29617	508(65.97)
Title and abstract
1. Title: identify developing/validating a model, target population, and the outcome	1	1	1	1	1	1	1	1	1	1	1	1	1	1	1	1	1	1	1	1	1	1		22			1	100		22(100)
2. Abstract: provide a summary of objectives, study design, setting, participants, sample size, predictors, outcome, statistical analysis, results, and conclusions	1	1	1	1	1	1	1	1	1	0	1	1	1	0	1	0	0	1	1	1	1	1		18			0.818182	81.8182		18(81.82)
Introduction
3a. Explain the medical context and rationale for developing/validating the model	1	1	1	1	1	1	1	1	1	1	1	1	1	1	1	1	1	1	1	1	1	1		22			1	100		22(100)
3b. Specify the objectives, including whether the study describes the development/validation of the model or both	1	1	1	1	1	1	1	1	1	1	1	1	1	1	1	1	1	1	1	1	1	1		22			1	100		22(100)
Methods
4a. Source of data: describe the study design or source of data (randomized trial, cohort, or registry data)	1	1	1	1	1	1	1	1	1	1	1	1	1	1	1	1	1	1	1	1	1	1		22			1	100		22(100)
4b. Source of data: specify the key dates	1	1	1	1	1	1	1	1	0	1	1	1	1	1	1	1	1	1	1	1	1	1		21			0.954545	95.4545		21(95.45)
5a. Participants: specify key elements of the study setting including number and location of centers	1	1	1	1	1	1	1	1	1	1	1	1	1	1	1	1	1	1	1	1	1	1		22			1	100		22(100)
5b. Participants: describe eligibility criteria for participants (inclusion and exclusion criteria)	1	1	1	1	1	1	1	1	1	1	1	1	1	1	0	1	1	1	1	1	1	1		21			0.954545	95.4545		21(95.45)
5c. Participants: give details of treatment received, if relevant (n = 4)	0	0	1	0	0	0	0	1	0	0	0	0	0	0	0	0	0	1	0	0	1	0		4			0.181818	18.1818		4(18.18)
6a. Outcome: clearly define the outcome, including how and when assessed	1	1	1	1	1	1	0	1	1	0	1	1	1	1	0	1	1	1	0	1	1	0		17			0.772727	77.2727		17(77.27)
6b. Outcome: report any actions to blind assessment of the outcome	1	0	0	0	0	0	0	1	0	1	0	0	0	0	0	0	0	0	0	0	0	0		3			0.136364	13.6364		3(13.64)
7a. Predictors: clearly define all predictors, including how and when assessed	1	1	1	1	1	1	0	1	1	0	1	1	1	1	0	1	1	1	0	1	1	0		17			0.772727	77.2727		17(77.27)
7b. Predictors: report any actions to blind assessment of predictors for the outcome and other predictors	0	0	0	0	0	0	0	0	0	0	0	0	0	0	0	0	0	0	0	0	0	0		0			0	0		0(0)
8. Sample size: explain how the study size was arrived at	0	0	0	0	0	0	0	0	1	0	0	0	0	0	0	0	0	0	0	0	0	0		1			0.0454545	4.54545		1(4.55)
9. Missing data: describe how missing data were handled with details of any imputation method	0	0	0	0	1	0	0	0	1	0	0	0	0	0	0	0	0	0	0	0	0	0		2			0.0909091	9.09091		2(9.09)
10a. Statistical analysis methods: describe how predictors were handled	1	1	1	1	1	1	1	1	1	1	1	1	1	1	1	1	1	1	1	1	1	1		22			1	100		22(100)
10b. Statistical analysis methods: specify type of model, all model-building procedures (any predictor selection), and method for internal validation	1	1	1	1	1	0	1	1	1	1	1	1	1	1	1	1	1	1	1	1	1	1		21			0.954545	95.4545		21(95.45)
10d. Statistical analysis methods: specify all measures used to assess model performance and if relevant, to compare multiple models (discrimination and calibration)	1	1	1	1	1	0	1	0	1	1	1	1	1	1	1	1	1	1	1	1	1	1		20			0.909091	90.9091		20(90.91)
11. Risk groups: provide details on how risk groups were created, if done (yes or no, n = 14)	0	0	0	1	0	0	1	1	1	0	1	0	1	1	1	1	1	1	0	1	1	1		14			0.636364	63.6364		14(63.64)
Results
13a. Participants: describe the flow of participants, including the number of participants with and without the outcome. A diagram may be helpful	1	1	0	1	1	1	0	1	1	0	1	1	1	0	1	0	1	0	0	1	1	0		14			0.636364	63.6364		14(63.64)
13b. Participants: describe the characteristics of the participants, including the number of participants with missing data for predictors and outcome	1	1	1	1	1	1	1	1	1	1	1	1	1	1	1	0	1	1	1	1	1	1		21			0.954545	95.4545		21(95.45)
14a. Model development: specify the number of participants and outcome events in each analysis	1	1	1	1	1	1	1	1	1	1	1	1	1	1	1	1	1	1	1	1	1	1		22			1	100		22(100)
14b. Model development: report the unadjusted association between each candidate predictor and outcome, if done (yes or no, n = 1)	0	0	0	0	0	0	0	0	0	1	0	0	0	0	0	0	0	0	0	0	0	0		1			0.0454545	4.54545		1(4.55)
15a. Model specification: present the full prediction model to allow predictions for individuals (regression coefficients, intercept)	1	1	0	0	0	0	0	0	0	0	0	0	0	0	0	0	1	0	0	0	0	0		3			0.136364	13.6364		3(13.64)
15b. Model specification: explain how to the use the prediction model (nomogram, calculator, etc.)	1	1	0	0	1	1	1	0	1	1	1	1	1	1	1	1	0	1	0	1	1	1		17			0.772727	77.2727		17(77.27)
16. Model performance: report performance measures (with confidence intervals) for the prediction model	1	1	1	1	1	1	1	1	1	1	1	1	1	1	1	1	1	1	1	1	1	1		22			1	100		22(100)
Discussion
18. Limitations: Discuss any limitations of the study	1	1	1	1	1	1	1	1	1	1	1	1	1	1	1	0	1	1	1	1	1	1		21			0.954545	95.4545		21(95.45)
19b. Interpretation: Give an overall interpretation of the results	1	1	1	1	1	1	1	1	1	1	1	1	1	1	1	0	1	1	1	1	1	1		21			0.954545	95.4545		21(95.45)
20. Implications: Discuss the potential clinical use of the model and implications for future research	1	1	1	1	1	1	1	1	1	1	1	1	1	1	1	0	1	1	1	1	1	1		21			0.954545	95.4545		21(95.45)
For validation (types 2a, 2b, 3, and 4)
10c. Methods-Statistical analysis methods: describe how the predictions were calculated	1	1	0	1	1	1	1	0	1	0	1	0	0	0	1	1	1	0	0	1	1	1		14			0.636364	63.6364		14(63.64)
10e. Methods-Statistical analysis methods: describe any model updating (recalibration), if done	0	0	0	0	0	0	0	0	0	0	0	0	0	0	0	1	0	0	0	0	0	0		1			0.0454545	4.54545		1(4.55)
12. Methods-Identify any differences from the development data in setting, eligibility criteria, outcome, and predictors	0	0	0	0	0	0	0	0	0	0	0	0	0	0	0	0	0	0	0	0	0	0		0			0	0		0(0)
13c. Results-show a comparison with the development data of the distribution of important variables	1	1	0	0	1	1	1	0	1	1	1	1	1	1	1	1	0	1	0	1	1	1		17			0.772727	77.2727		17(77.27)
17. Results-Model updating: report the results from any model updating, if done	0	0	0	0	0	0	0	0	0	0	0	0	0	0	0	1	0	0	0	0	0	0		1			0.0454545	4.54545		1(4.55)
19a. Discussion-Interpretation: discuss the results with reference to performance in the development data and any other validation data	1	1	1	1	1	1	1	1	1	1	1	1	1	1	1	0	1	1	1	1	1	1		21			0.954545	95.4545		21(95.45)
Type (1a, 1b, 2a, 2b, 3, 4)	3	2b	1a	2a	2a	2a	2b	2a	3	2a	3	3	3	2b	3	2a	3	2a	2a	3	2b	2a
total (except "if" and validation)	23	22	19	21	22	19	19	21	23	19	22	21	22	20	19	16	21	21	17	22	22	19		450	20.4545	1.82725	0.730519	73.0519	6.52589	450(73.05)
