# Supplementary material for: Methodological quality of radiomic-based prognostic studies in gastric cancer: a cross-sectional study
Source: Front Oncol. 2023 Sep 4;13:1161237. doi: 10.3389/fonc.2023.1161237 (PMC10507631; doi:10.3389/fonc.2023.1161237)
Supplement: Supplementary file 5 [file DataSheet_5.xlsx]

## Sheet: Sheet1
Study	Jiang, Y, 2018-1	Jiang, Y, 2018-2	Li, Z, 2018	Li, W, 2019	Chen, X, 2020	Li, J, 2020-1	Li, J, 2020-2	Sun, K. Y, 2020	Wang, S, 2020	Wang, X, 2020	Zhang, L, 2020	Zhang, W, 2020	Jiang, Y, 2021	Jin, Y, 2021	Shin, J, 2021	Wang, S, 2021	Zhang, L, 2021	Chen, Y, 2022	Hao, D, 2021	Jiang, Y, 2022	Liang, Z, 2022	Liu, H, 2022
Type of prediction model evaluation ("D"=development only; "V"=validation only; "DV"=development and validation in the same publication)	DV	DV	DV	DV	D	D	DV	DV	DV	DV	DV	DV	DV	DV	DV	DV	DV	D	DV	DV	DV	DV
Signalling question ("+"=Yes or probably yes; "-"=No or probably no; "?"=No information)	-	-	-	-	-	-	-	-	-	-	-	-	-	-	-	-	-	-	-	-	-	-
Participants domain (Risk of bias: "+"=low, "-"=high, "?"=unclear)	+	+	+	+	+	+	+	+	+	+	+	+	+	+	+	-	+	+	+	+	+	+
1.1. Were appropriate data sources used, for example, cohort, randomised controlled trial, or nested case-control study data?	+	+	+	+	+	+	+	+	+	+	+	+	+	+	+	+	+	+	+	+	+	+
1.2. Were all inclusions and exclusions of participants appropriate?	+	+	+	+	+	+	+	+	+	+	+	+	+	+	+	-	+	+	+	+	+	+
Predictors domain (Risk of bias: "+"=low, "-"=high, "?"=unclear)	+	-	+	-	-	-	+	+	-	+	-	+	+	+	-	-	-	+	+	-	-	+
2.1. Were predictors defined and assessed in a similar way for all participants?	+	+	+	+	+	+	+	+	+	+	+	+	+	+	+	+	+	+	+	+	+	+
2.2. Were predictor assessments made without knowledge of outcome data?	+	-	+	-	-	-	+	+	-	+	-	+	+	+	-	-	-	+	+	-	-	+
2.3. Are all predictors available at the time the model is intended to be used?	+	+	+	+	+	+	+	+	+	+	+	+	+	+	+	+	+	+	+	+	+	+
Outcome domain (Risk of bias: "+"=low, "-"=high, "?"=unclear)	+	+	+	+	+	+	+	+	+	+	+	+	+	+	+	+	+	+	+	+	+	+
3.1. Was the outcome determined appropriately?	+	+	+	+	+	+	+	+	+	+	+	+	+	+	+	+	+	+	+	+	+	+
3.2. Was a prespecified or standard outcome definition used?	+	+	+	+	+	+	+	+	+	+	+	+	+	+	+	+	+	+	+	+	+	+
3.3. Were predictors excluded from the outcome definition?	+	+	+	+	+	+	+	+	+	+	+	+	+	+	+	+	+	+	+	+	+	+
3.4. Was the outcome defined and determined in a similar way for all participants?	+	+	+	+	+	+	+	+	+	+	+	+	+	+	+	+	+	+	+	+	+	+
3.5. Was the outcome determined without knowledge of predictor information?	+	+	+	+	+	+	+	+	+	+	+	+	+	+	+	+	+	+	+	+	+	+
3.6. Was the time interval between predictor assessment and outcome determination appropriate?	+	+	+	+	+	+	+	+	+	+	+	+	+	+	+	+	+	+	+	+	+	+
Analysis domain (Risk of bias: "+"=low, "-"=high, "?"=unclear)	-	-	-	-	-	-	-	-	+	-	-	-	-	-	-	-	-	-	-	-	-	-
4.1. Were there a reasonable number of participants with the outcome?	-	-	-	-	-	-	-	-	+	-	-	-	-	-	-	-	-	-	-	-	-	-
4.2. Were continuous and categorical predictors handled appropriately?	+	+	+	+	+	?	+	+	+	+	+	+	+	+	?	?	?	+	?	+	+	?
4.3. Were all enrolled participants included in the analysis?	+	+	+	+	+	-	+	+	+	+	+	+	+	+	+	+	+	+	+	+	+	+
4.4. Were participants with missing data handled appropriately?	?	?	?	?	?	?	?	?	+	+	?	?	?	?	?	?	?	+	?	?	?	?
4.5. Was selection of predictors based on univariable analysis avoided? (Development studies only)	+	+	+	+	+	+	+	+	+	+	+	+	+	+	+	+	+	+	+	+	+	-
4.6. Were complexities in the data (e.g., censoring, competing risks, sampling of control participants) accounted for appropriately?	?	?	?	?	?	-	?	?	+	+	?	?	?	?	?	?	?	?	?	?	?	?
4.7. Were relevant model performance measures evaluated appropriately?	+	+	-	+	+	+	+	+	+	+	+	+	+	+	+	+	+	+	+	+	+	+
4.8. Were model overfitting, underfitting, and optimism in model performance accounted for? (Development studies only)	+	+	+	+	+	+	+	+	+	+	+	+	+	+	+	+	+	+	+	+	+	+
